# Supplementary material for: Glycan analysis of colorectal cancer samples reveals stage-dependent changes in CEA glycosylation patterns
Source: Clin Proteomics. 2018 Mar 2;15:9. doi: 10.1186/s12014-018-9182-4 (PMC5834848; doi:10.1186/s12014-018-9182-4)
Supplement: Supplementary file 2 — Additional file 2. 31 lectins bind different concentrations of CEA. [file 12014_2018_9182_MOESM2_ESM.xlsx]

## Sheet: CEA standard sample
CEA concentration μg/ml	0	0.1	0.5	1	5	10
AAL	1.36612	23.8703	73.57	91.2977	93.9582	76.3107
MNA-M	1.07948	1.4686	3.21065	6.79141	25.8513	33.9468
ConA	1.12037	1.50573	2.43481	4.80743	22.2218	28.0919
Black bean crude	1.22894	1	3.09194	7.24641	17.0063	19.0764
LAL	1.11714	1.9764	3.97081	6.1818	15.1157	16.1093
PSA	1.15208	1.31087	1.64118	2.47074	9.54575	11.3833
ACL,ACA	1.13534	1.40366	1.43811	1.82374	4.86152	7.31409
PHA-E	1.00259	1.06071	1.33231	1.99627	4.39416	4.69947
SNA-I	1.11812	1.22467	1.57988	2.32447	3.21868	3.81635
WFA,WFL	1.01584	1.06368	1.25689	1.63486	2.28683	2.60879
LCA	1.1599	1.24057	1.24382	1.4891	2.11705	2.60235
VVA mannose	1.02934	1.05954	1.2099	1.29142	2.37726	2.55137
WGA	1.0963	1.12171	1.26238	1.51972	2.39893	2.53644
HPA	1.23094	1.49963	1.83432	1.79656	2.06194	2.27385
UEA I	1.39934	1.73008	2.14731	2.31812	2.44861	2.23851
DSL	1.0735	1.04979	1.15657	1.36044	1.84275	1.91415
MAA	1.13466	1.09571	1.14169	1.22374	1.69696	1.81975
PHA-L	1.04523	1.07056	1.13532	1.19615	1.76035	1.72081
MNA-G	1.09836	1.09992	1.11179	1.18381	1.47384	1.52125
CALSEPA	1.01837	1.10821	1.10603	1.17814	1	1.48459
ABA	1.47114	1.80756	1.5197	1.93866	1.60592	1.47624
GSL II, BSL II	0.992158	1.00471	1.03113	1.05585	1.4172	1.42181
LEL, TL	1.01979	1.05907	1.06664	1.05978	1.26467	1.35496
SNA,EBL	1.08939	1.03854	1.09088	1.09008	1.2659	1.3079
EEL	1.04397	1.09414	1.06038	1.08465	1.13475	1.28112
RCA I,RCA120	1.06996	1.08979	1.1833	1.1116	1.30254	1.25912
GNL	1.00196	1.01514	1.0243	1.04496	1.16471	1.2192
SSA	1.04806	1.17401	1.28963	1.29657	1.27189	1.21808
PTL I,WBA I	1.01388	1.05052	1.06872	1.11975	1.17014	1.2034
MAL I	1.02072	1.02763	1.02106	1.02343	1.1212	1.20257
GSL-IA4	1.06124	1.122	1.08095	1.28024	1.20899	1.20187
LTL	1.0115	1.03492	1.08543	1.09821	1.08793	1.18344
GHA	1.09911	1.11958	1.15309	1.13189	1.09915	1.17203
AMA	1.03522	1.08918	1.0462	1.14887	1.23307	1.16199
GSL I-B4 , BSL I-B4	1.01442	1.08945	1.04509	1.11363	1.07771	1.10841
BPL	1.09256	1.05518	1.11788	1.0913	1.12057	1.10793
ASA	1.18471	1.08389	1.0584	1.09276	1.11901	1.10497
PWM,PWA	1.06728	1.06407	1.04729	1.11869	1.09136	1.10306
VFA	1.05035	1.12127	1.05423	1.10157	1.107	1.09955
Jacalin，AIA	1.03152	1.04861	1	1.10475	1.06544	1.09405
STL, PL	1.00259	1.03353	1.02401	1.07477	1.03654	1.09233
ECL	0.960467	1.05657	1.03235	1.04531	1.12969	1.08661
HHL,AL	1.02401	1.04378	1.03658	1.01651	1.04288	1.08571
CSA	1.03443	1.00294	1.0279	1.06519	1.05375	1.07322
SBA	1.08975	1.05943	1.02274	1.11488	1.05689	1.0657
PNA	1.04635	1.03877	1.02843	1.03706	1.02014	1.06324
MAL II	1.13814	1.04466	1	1.22293	1.18873	1.06116
DBA	1.02615	1.08137	1.05868	1.03067	1.10365	1.05859
UDA	1.04151	1.0887	1.09094	1.07863	1.09898	1.05353
MPL	1.0017	1.04189	1.05492	1.03863	1.06908	1.04415
VVL, VVA	1.0397	1.05287	1.02886	0.991616	1.03453	1.01111
NPL,NPA	0.991538	0.990093	1.01785	1.0832	1.10797	1.00516
TL	1.03886	1.06494	1.1784	1.23045	1.27411	1
IRA	1.10288	1.10169	1.19838	1.19438	1.63533	1
IAA	1.2225	1	1.45215	1.46667	1.88056	1
HMA	1.02284	1.08459	1.04422	1.09044	1.05072	0.989042

## Sheet: Representative lectins 31
CEA concentration μg/ml	0	0.1	0.5	1	5	10
AAL	1.36612	23.8703	73.57	91.2977	93.9582	76.3107
CEA concentration μg/ml	0	0.1	0.5	1	5	10
MNA-M	1.07948	1.4686	3.21065	6.79141	25.8513	33.9468
CEA concentration μg/ml	0	0.1	0.5	1	5	10
ConA	1.12037	1.50573	2.43481	4.80743	22.2218	28.0919
CEA concentration μg/ml	0	0.1	0.5	1	5	10
BBC	1.22894	1	3.09194	7.24641	17.0063	19.0764
CEA concentration μg/ml	0	0.1	0.5	1	5	10
LAL	1.11714	1.9764	3.97081	6.1818	15.1157	16.1093
CEA concentration μg/ml	0	0.1	0.5	1	5	10
PSA	1.15208	1.31087	1.64118	2.47074	9.54575	11.3833
CEA concentration μg/ml	0	0.1	0.5	1	5	10
ACL,ACA	1.13534	1.40366	1.43811	1.82374	4.86152	7.31409
CEA concentration μg/ml	0	0.1	0.5	1	5	10
PHA-E	1.00259	1.06071	1.33231	1.99627	4.39416	4.69947
CEA concentration μg/ml	0	0.1	0.5	1	5	10
SNA-I	1.11812	1.22467	1.57988	2.32447	3.21868	3.81635
CEA concentration μg/ml	0	0.1	0.5	1	5	10
WFA,WFL	1.01584	1.06368	1.25689	1.63486	2.28683	2.60879
CEA concentration μg/ml	0	0.1	0.5	1	5	10
LCA	1.1599	1.24057	1.24382	1.4891	2.11705	2.60235
CEA concentration μg/ml	0	0.1	0.5	1	5	10
VVA Man	1.02934	1.05954	1.2099	1.29142	2.37726	2.55137
CEA concentration μg/ml	0	0.1	0.5	1	5	10
WGA	1.0963	1.12171	1.26238	1.51972	2.39893	2.53644
CEA concentration μg/ml	0	0.1	0.5	1	5	10
HPA	1.23094	1.49963	1.83432	1.79656	2.06194	2.27385
CEA concentration μg/ml	0	0.1	0.5	1	5	10
UEA I	1.39934	1.73008	2.14731	2.31812	2.44861	2.23851
CEA concentration μg/ml	0	0.1	0.5	1	5	10
DSL	1.0735	1.04979	1.15657	1.36044	1.84275	1.91415
CEA concentration μg/ml	0	0.1	0.5	1	5	10
MAA	1.13466	1.09571	1.14169	1.22374	1.69696	1.81975
CEA concentration μg/ml	0	0.1	0.5	1	5	10
PHA-L	1.04523	1.07056	1.13532	1.19615	1.76035	1.72081
CEA concentration μg/ml	0	0.1	0.5	1	5	10
MNA-G	1.09836	1.09992	1.11179	1.18381	1.47384	1.52125
CEA concentration μg/ml	0	0.1	0.5	1	5	10
CALSEPA	1.01837	1.10821	1.10603	1.17814	1	1.48459
CEA concentration μg/ml	0	0.1	0.5	1	5	10
ABA	1.47114	1.80756	1.5197	1.93866	1.60592	1.47624
CEA concentration μg/ml	0	0.1	0.5	1	5	10
GSL II, BSL II	0.992158	1.00471	1.03113	1.05585	1.4172	1.42181
CEA concentration μg/ml	0	0.1	0.5	1	5	10
LEL, TL	1.01979	1.05907	1.06664	1.05978	1.26467	1.35496
CEA concentration μg/ml	0	0.1	0.5	1	5	10
SNA,EBL	1.08939	1.03854	1.09088	1.09008	1.2659	1.3079
CEA concentration μg/ml	0	0.1	0.5	1	5	10
EEL	1.04397	1.09414	1.06038	1.08465	1.13475	1.28112
CEA concentration μg/ml	0	0.1	0.5	1	5	10
RCA I,RCA120	1.06996	1.08979	1.1833	1.1116	1.30254	1.25912
CEA concentration μg/ml	0	0.1	0.5	1	5	10
GNL	1.00196	1.01514	1.0243	1.04496	1.16471	1.2192
CEA concentration μg/ml	0	0.1	0.5	1	5	10
SSA	1.04806	1.17401	1.28963	1.29657	1.27189	1.21808
CEA concentration μg/ml	0	0.1	0.5	1	5	10
PTL I,WBA I	1.01388	1.05052	1.06872	1.11975	1.17014	1.2034
CEA concentration μg/ml	0	0.1	0.5	1	5	10
MAL I	1.02072	1.02763	1.02106	1.02343	1.1212	1.20257
CEA concentration μg/ml	0	0.1	0.5	1	5	10
GSL-IA4	1.06124	1.122	1.08095	1.28024	1.20899	1.20187
