# Supplementary material for: Glycan analysis of colorectal cancer samples reveals stage-dependent changes in CEA glycosylation patterns
Source: Clin Proteomics. 2018 Mar 2;15:9. doi: 10.1186/s12014-018-9182-4 (PMC5834848; doi:10.1186/s12014-018-9182-4)
Supplement: Supplementary file 3 — Additional file 3. The correlation between other diseases and glycans on CEA. [file 12014_2018_9182_MOESM3_ESM.xlsx]

## Sheet: Sheet1
Correlation analysis between Hypertension and signal-to-noise ratio of lectins (tumor-adjacent normal tissues)
			Hypertension	AAL	HPA	SSA	GNL	ConA	HMA	MNA-M	Black bean crude	PHA-L	PHA-E	NPL,NPA	IAA	AMA	STL, PL	HHL,AL	IRA	VVA mannose	WGA	PSA	MPL	ACL,ACA	RCA I,RCA120	PTL I,WBA I	MAL I	UEA I	ABA	LAL	EEL	PNA	ASA	WFA,WFL	SNA-I	GHA	CSA	SBA	PWM,PWA	UDA	BPL	LTL	MAA	GSL-IA4	GSL I-B4 , BSL I-B4	TL	DBA	SNA,EBL	VVL, VVA
Spearman's rho	Hypertension	Correlation Coefficient	1	0.110158	0.137025	0.0522639	-0.118746	-0.209585	0.0136605	-0.123594	-0.122456	-0.148869	-0.102782	-0.0976697	0.161598	0.089512	-0.0301934	-0.130199	0.241175	0.0293009	0.0134366	0.0564861	0.175805	0.120257	0	-0.0560735	.283*	-0.0318381	0.0913503	-0.110971	0.219852	-0.160996	-0.17994	0.125561	-0.0591759	0.165775	0.0472335	-0.021348	0.0439902	-0.0293287	0.0697063	0.201246	0.201246	0.134692	.301*		-0.0388201	0.0871783	-0.00913168
		Sig. (2-tailed)		0.432318	0.327877	0.71014	0.397067	0.132015	0.922661	0.377933	0.382376	0.287382	0.463947	0.486581	0.247675	0.523864	0.830065	0.352772	0.0819121	0.835017	0.923924	0.687875	0.207959	0.391044	1	0.69004	0.0398635	0.820956	0.51534	0.428906	0.113695	0.249463	0.197295	0.370332	0.673826	0.235498	0.736982	0.879402	0.754457	0.834862	0.619913	0.148462	0.148462	0.336259	0.0284674		0.782564	0.534785	0.948257
		N	53	53	53	53	53	53	53	53	53	53	53	53	53	53	53	53	53	53	53	53	53	53	53	53	53	53	53	53	53	53	53	53	53	53	53	53	53	53	53	53	53	53	53	53	53	53	53
Correlation analysis between Hypertension and signal-to-noise ratio of lectins (tumor tissues)
			Hypertension	AAL	HPA	SSA	GNL	ConA	HMA	MNA-M	Black bean crude	PHA-L	PHA-E	NPL,NPA	IAA	AMA	STL, PL	HHL,AL	IRA	VVA mannose	WGA	PSA	MPL	ACL,ACA	RCA I,RCA120	PTL I,WBA I	MAL I	UEA I	ABA	LAL	EEL	PNA	ASA	WFA,WFL	SNA-I	GHA	CSA	SBA	PWM,PWA	UDA	BPL	LTL	MAA	GSL-IA4	GSL I-B4 , BSL I-B4	TL	DBA	SNA,EBL	VVL, VVA
Spearman's rho	Hypertension	Correlation Coefficient	1	0.0644826	-0.0188914	-0.0698235	-0.1709	-0.102097	-0.156007	-0.059109	-0.191948	-0.191833	-0.248059	-0.100449	0.0740028	-0.00787124	0.210882	-.296*	-0.0445734	-0.031174	-0.0655702	-0.0592525	0.0813746	0.0295664	-0.220264	0.0100623	.301*	-0.0547435	-0.0268699	-0.159805	-0.0911922	-0.0911922	-0.187704	0.089512	-0.134232	0.130627	0.0234787	-0.130199	0.0266972	-0.130199	0.1573	.301*	0.210882	0.0741668	0.089512	0.210882	-0.0662204	-0.0170566	0.0813746
		Sig. (2-tailed)		0.646432	0.893194	0.619324	0.221131	0.466944	0.264631	0.674173	0.168536	0.168797	0.0733023	0.474202	0.598454	0.955391	0.129586	0.0315632	0.751305	0.824632	0.640873	0.673427	0.562419	0.833543	0.113002	0.942992	0.0284674	0.699901	0.848537	0.25303	0.516071	0.516071	0.178329	0.523864	0.337927	0.351177	0.867469	0.352772	0.849499	0.352772	0.260642	0.0284674	0.129586	0.597641	0.523864	0.129586	0.637559	0.903515	0.562419
		N	53	53	53	53	53	53	53	53	53	53	53	53	53	53	53	53	53	53	53	53	53	53	53	53	53	52	53	53	53	53	53	53	53	53	53	53	53	53	53	53	53	53	53	53	53	53	53
Correlation analysis between Diabetes and signal-to-noise ratio of lectins (tumor-adjacent normal tissues)
			Diabetes	AAL	HPA	SSA	GNL	ConA	HMA	MNA-M	Black bean crude	PHA-L	PHA-E	NPL,NPA	IAA	AMA	STL, PL	HHL,AL	IRA	VVA mannose	WGA	PSA	MPL	ACL,ACA	RCA I,RCA120	PTL I,WBA I	MAL I	UEA I	ABA	LAL	EEL	PNA	ASA	WFA,WFL	SNA-I	GHA	CSA	SBA	PWM,PWA	UDA	BPL	LTL	MAA	GSL-IA4	GSL I-B4 , BSL I-B4	TL	DBA	SNA,EBL	VVL, VVA
Spearman's rho	Diabetes	Correlation Coefficient	1	0.186052	-0.106808	-0.190481	0.0207647	-0.0379026	0.168169	0.0654641	-0.013805	-0.0798324	-0.0404196	0.181609	0.0483528	0.187833	0.138281	0.187833	0.12514	0.0313119	0.0603068	.276*	-0.150297	0.00866362	-0.0280282	-0.0387188	0.0125248	0.0163312	0.0103362	-0.0177881	0.050951	-0.103228	-0.201644	-0.00878257	-0.134523	0.0209098	-0.189611	-0.116347	-0.225645	-0.120352	-.283*	-0.103228	-0.103228	-0.163941	-0.0834811		-0.177	0.0145818	-0.163941
		Sig. (2-tailed)		0.182249	0.446531	0.171876	0.882674	0.787582	0.228709	0.641415	0.921845	0.569873	0.773837	0.193101	0.730981	0.178026	0.323421	0.178026	0.371952	0.823868	0.667951	0.045498	0.282731	0.950906	0.842089	0.783117	0.929073	0.907601	0.941443	0.899398	0.717113	0.462	0.147644	0.950233	0.336872	0.88186	0.173878	0.406739	0.104253	0.390667	0.0402487	0.462	0.462	0.240793	0.552312		0.204836	0.917462	0.240793
		N	53	53	53	53	53	53	53	53	53	53	53	53	53	53	53	53	53	53	53	53	53	53	53	53	53	53	53	53	53	53	53	53	53	53	53	53	53	53	53	53	53	53	53	53	53	53	53
Correlation analysis between Diabetes and signal-to-noise ratio of lectins (tumor tissues)
			Diabetes	AAL	HPA	SSA	GNL	ConA	HMA	MNA-M	Black bean crude	PHA-L	PHA-E	NPL,NPA	IAA	AMA	STL, PL	HHL,AL	IRA	VVA mannose	WGA	PSA	MPL	ACL,ACA	RCA I,RCA120	PTL I,WBA I	MAL I	UEA I	ABA	LAL	EEL	PNA	ASA	WFA,WFL	SNA-I	GHA	CSA	SBA	PWM,PWA	UDA	BPL	LTL	MAA	GSL-IA4	GSL I-B4 , BSL I-B4	TL	DBA	SNA,EBL	VVL, VVA
Spearman's rho	Diabetes	Correlation Coefficient	1	0.075799	-0.103824	-0.189611	0.0207075	0.0826898	-0.110235	0.0620174	-0.108021	-0.186619	-0.190861	0.0843942	-0.0843539	0.176641	.329*	-0.0500364	0.183726	0.0932778	0.175176	0.0276302	-0.0834811	0.0241276	-0.0679329	0.116131	-0.0834811	-0.0323206	0.0482396	0.0251665	-0.0584705	-0.0584705	-0.120352	-0.0834811	-0.0556392	-0.0873972	-0.103228	-0.0834811	-0.0553034	-0.0834811	-0.0899212	-0.0834811	-0.0584705	0.0441575	-0.0834811	-0.0584705	-0.135869	0.0486061	-0.0834811
		Sig. (2-tailed)		0.589581	0.459405	0.173878	0.882995	0.556099	0.431992	0.659103	0.441354	0.180896	0.171007	0.547958	0.54815	0.205772	0.016189	0.721985	0.187875	0.506479	0.209617	0.844304	0.552312	0.86384	0.628865	0.407617	0.552312	0.820065	0.731587	0.858036	0.677499	0.677499	0.390667	0.552312	0.692321	0.533757	0.462	0.552312	0.694087	0.552312	0.521961	0.552312	0.677499	0.753552	0.552312	0.677499	0.332014	0.729625	0.552312
		N	53	53	53	53	53	53	53	53	53	53	53	53	53	53	53	53	53	53	53	53	53	53	53	53	53	52	53	53	53	53	53	53	53	53	53	53	53	53	53	53	53	53	53	53	53	53	53
Correlation analysis between Other cancers and signal-to-noise ratio of lectins (tumor-adjacent normal tissues)
			Other Cancers	AAL	HPA	SSA	GNL	ConA	HMA	MNA-M	Black bean crude	PHA-L	PHA-E	NPL,NPA	IAA	AMA	STL, PL	HHL,AL	IRA	VVA mannose	WGA	PSA	MPL	ACL,ACA	RCA I,RCA120	PTL I,WBA I	MAL I	UEA I	ABA	LAL	EEL	PNA	ASA	WFA,WFL	SNA-I	GHA	CSA	SBA	PWM,PWA	UDA	BPL	LTL	MAA	GSL-IA4	GSL I-B4 , BSL I-B4	TL	DBA	SNA,EBL	VVL, VVA
Spearman's rho	Other Cancers	Correlation Coefficient	1	0.0793803	0.0420249	0.133856	-0.0656639	-0.168113	0.0569783	0	-0.109918	-0.0799693	-0.181009	-0.101846	-0.0187231	-0.0565694	.285*	-0.0565694	0.0557247	-0.101846	-0.0537093	-0.0233736	0.110333	0.183167	-0.0807192	-0.119941	.348*	0.0608658	0.0560332	0.120538	-0.0920692	-0.0699502	-0.0704331	-0.111092	-0.116868	-0.132245	-0.128487	-0.160773	0.012742	-0.0815542	-0.0760677	-0.0699502	0.227338	-0.111092	-0.0565694		-0.119941	-0.144923	-0.111092
		Sig. (2-tailed)		0.572067	0.765106	0.339294	0.640395	0.228866	0.685297	1	0.433327	0.56921	0.1946	0.468047	0.89414	0.687438	0.038696	0.687438	0.691872	0.468047	0.70249	0.868057	0.431581	0.189245	0.565582	0.392299	0.0106731	0.665055	0.690251	0.389931	0.512026	0.618687	0.616261	0.428401	0.404628	0.345191	0.359195	0.25013	0.927846	0.561554	0.588258	0.618687	0.10161	0.428401	0.687438		0.392299	0.300495	0.428401
		N	53	53	53	53	53	53	53	53	53	53	53	53	53	53	53	53	53	53	53	53	53	53	53	53	53	53	53	53	53	53	53	53	53	53	53	53	53	53	53	53	53	53	53	53	53	53	53
Correlation analysis between Other cancers and signal-to-noise ratio of lectins (tumor tissues)
			Other Cancers	AAL	HPA	SSA	GNL	ConA	HMA	MNA-M	Black bean crude	PHA-L	PHA-E	NPL,NPA	IAA	AMA	STL, PL	HHL,AL	IRA	VVA mannose	WGA	PSA	MPL	ACL,ACA	RCA I,RCA120	PTL I,WBA I	MAL I	UEA I	ABA	LAL	EEL	PNA	ASA	WFA,WFL	SNA-I	GHA	CSA	SBA	PWM,PWA	UDA	BPL	LTL	MAA	GSL-IA4	GSL I-B4 , BSL I-B4	TL	DBA	SNA,EBL	VVL, VVA
Spearman's rho	Other Cancers	Correlation Coefficient	1	-0.112066	-0.182921	0.0892268	-0.0257255	-0.0420249	-0.0719323	0.032686	-0.124797	0.0632295	-0.0459851	0.0180594	0.0047634	0.0752382	.485**	.286*	0.232397	0.156515	0.0332373	0.131062	-0.0565694	-0.10744	0.0290737	0.227338	-0.0565694	0.0875247	-0.0840566	-0.00487246	-0.0396214	-0.0396214	0.173303	-0.0565694	0.016495	0.078964	-0.0699502	-0.0565694	0.0392598	.311*	0.0559928	-0.0565694	-0.0396214	-0.0920692	-0.0565694	-0.0396214	0.151914	0.00988109	-0.0565694
		Sig. (2-tailed)		0.424335	0.18985	0.525193	0.854917	0.765106	0.608755	0.81627	0.373272	0.652861	0.743693	0.897872	0.972996	0.592345	0.000229869	0.0382232	0.094024	0.263059	0.813226	0.349565	0.687438	0.443827	0.836278	0.10161	0.687438	0.537239	0.549567	0.972378	0.778188	0.778188	0.214608	0.687438	0.906678	0.57409	0.618687	0.687438	0.780162	0.0233495	0.690463	0.687438	0.778188	0.512026	0.687438	0.778188	0.277524	0.944017	0.687438
		N	53	53	53	53	53	53	53	53	53	53	53	53	53	53	53	53	53	53	53	53	53	53	53	53	53	52	53	53	53	53	53	53	53	53	53	53	53	53	53	53	53	53	53	53	53	53	53
**. Correlation is significant at the 0.01 level (2-tailed).
*. Correlation is significant at the 0.05 level (2-tailed).
c. Cannot be computed because at least one of the variables is constant.
The participants have other diseases, including hypertension, diabetes and other types of cancer mostly. We performed correlation analysis between hypertension, diabetes, other cancers and the signal-to-noise ratio of lectins in CRC tumor tissues and tumor-adjacent normal tissues, respectively. We found that four of all the significant different lectins (HHL AL, PSA, STL PL, CALSEPA) for the ‘oth…
[truncated: 10 more columns]
